# Supplementary material for: Isotope-coded protein label based quantitative proteomic analysis reveals significant up-regulation of apolipoprotein A1 and ovotransferrin in the myopic chick vitreous
Source: Sci Rep. 2017 Oct 4;7:12649. doi: 10.1038/s41598-017-12650-7 (PMC5627271; doi:10.1038/s41598-017-12650-7)
Supplement: Supplementary file 2 — supplementary dataset protein identification [file 41598_2017_12650_MOESM2_ESM.xlsx]

## Sheet: Sheet1
Isotope-coded protein label based quantitative proteomic analysis reveals significant up-regulation of apolipoprotein A1 and ovotransferrin in the myopic chick vitreous Feng-juan Yu1, *Thomas Chuen Lam1, *Long-qian Liu2, Rachel Ka-man Chun1, Jimmy Ka-wai Cheung1, King-kit Li1, Chi-ho To1, 3
Appendix 1. Vitreous protein database by 1d SDS-PAGE coupled with nanoLC-ESI-MS/MS
no.	Protein name	Accession ID	Mascot Score	MW [kDa]	pI	SC [%]	# Pept.	S/N
1	ALB Serum albumin	IPI00574195	1600.4	71.9	5.4	53.2	229	9489
2	TF Ovotransferrin	IPI00683271	1731.6	79.6	7.1	41.7	219	8119
3	TF Ovotransferrin BC type	IPI00971372	1755.6	79.6	7.8	41.9	216	8602
4	TF 105 kDa protein	IPI00821645	1656.3	107.4	8.7	34.7	210	8823
5	GAPDH Glyceraldehyde-3-phosphate dehydrogenase	IPI00594653	1078.3	35.9	9.4	68.5	129	5070
6	TNC Isoform 2 of Tenascin	IPI00582445	2122.5	184.2	4.9	26.6	122	5160
7	- 199 kDa protein	IPI00883225	2116.7	204.2	4.8	23.9	122	5237
8	LOC396454 Purpurin	IPI00600469	462.5	22.2	4.6	47.4	121	3041
9	ENO1 Alpha-enolase	IPI00575584	894.7	47.6	6.2	52.1	120	2227
10	CST3 Cystatin	IPI00576782	356.1	15.6	9	65.5	109	3447
11	CA2 Carbonic anhydrase 2	IPI00597798	756.9	29.4	6.6	61.9	98	4112
12	TUBB2A Tubulin beta-7 chain	IPI00591483	1309.4	50.1	4.6	60.6	96	2935
13	TUBB2B Tubulin beta-2 chain	IPI00597391	1239.1	50.4	4.6	65.4	96	2946
14	TUBB2C 50 kDa protein	IPI00837495	1331.2	50.2	4.6	63.7	95	2998
15	TF Uncharacterized protein	IPI00578012	1268.7	79.4	6.8	38.4	95	3383
16	HBG2;HBG1 Hemoglobin subunit beta	IPI00590350	449.9	16.6	9.8	66	94	4865
17	TGFBI RGD-CAP	IPI00577274	1363.4	75	8	45.9	92	2347
18	TUBB2C Tubulin beta-3 chain	IPI00580626	1215.3	50.3	4.6	59.8	92	2848
19	APOA1 Apolipoprotein A-I	IPI00580765	761.9	30.7	5.5	58.3	91	6415
20	- Uncharacterized protein	IPI00819786	1133.9	50.4	4.7	65.4	90	2823
21	ACTG1 Actin, cytoplasmic 2	IPI00837485	857.3	42.1	5.2	50.7	89	2865
22	ACTG1 Actin, cytoplasmic type 5	IPI00572084	847.6	42.2	5.2	50.5	82	2644
23	TUBA1C 50 kDa protein	IPI00822685	1066.9	50.5	4.8	62	81	1965
24	TUBA1C Tubulin alpha-1 chain (Fragment)	IPI00575989	1125.5	46.4	4.8	61.4	79	2253
25	HBAA Hemoglobin subunit alpha-A	IPI00575926	538.1	15.5	9.4	68.3	78	3543
26	RELN similar to extracellular reelin	IPI00580862	1338.1	406.4	5.6	17.3	71	1163
27	LDHA L-lactate dehydrogenase A chain	IPI00584727	748.2	36.8	8.8	47.6	71	2676
28	OPTC Opticin	IPI00592549	830.2	38.4	5.2	50.3	70	3015
29	PKM2 58 kDa protein	IPI00682113	868.7	58.6	8.7	49.2	68	1657
30	ENO2 Gamma-enolase	IPI00592520	561.2	47.6	4.7	37.6	67	1518
31	TTR Transthyretin	IPI00591282	474	16.4	4.9	54	67	2439
32	RBP3 Interphotoreceptor retinoid binding protein	IPI00607535	1148.8	136.8	5.3	39.9	66	1266
33	FSTL5 similar to Follistatin-related protein 5 precursor	IPI00599414	1119.3	116.6	6.8	31.4	65	1494
34	EFEMP1 similar to EGF-containing fibulin-like extracellular matrix protein 1	IPI00603974	959.3	68.7	6	38.9	65	1768
35	ENO1 Enolase (Fragment)	IPI00819710	517.9	23.8	7.8	57	65	1782
36	ENO3 Beta-enolase	IPI00586105	225.5	47.6	7.9	21.2	64	709
37	TUBB3 Tubulin beta-4 chain	IPI00603718	887.6	50.8	4.7	49	63	2188
38	FN1 similar to fibronectin 1 isoform 1 preproprotein	IPI00590535	1185.8	285.6	5.6	20.7	58	1560
39	LOC770972 Uncharacterized protein	IPI00589837	850.3	100.7	8.3	31.3	57	1137
40	CKB Isoform Bb-CK-2 of Creatine kinase B-type	IPI00604016	945	41.9	5.7	65.4	56	1398
41	TUBB6 Tubulin beta-5 chain	IPI00651165	682.3	50.4	4.6	46	56	1806
42	CKB Isoform Ba-CK of Creatine kinase B-type	IPI00594985	908.6	42.5	5.7	59.3	55	1328
43	PTGDS Lipocalin-type prostaglandin D synthase	IPI00600353	410	21	6.4	43.8	53	3799
44	LECT1 Chondromodulin-1	IPI00577635	403.2	39.2	5	29.7	53	1722
45	THBS4 hypothetical protein	IPI00597118	1160.8	108.4	4.2	33.9	52	1247
46	CLU Clusterin	IPI00604279	664.4	51.9	5.4	32.8	51	1370
47	HBE1 Beta-H globin	IPI00590846	242.4	16.5	9.9	61.9	51	2642
48	H2B-VIII Histone H2B 8	IPI00584144	180.1	14	10.8	26.2	50	2319
49	TPI1 Triosephosphate isomerase	IPI00582452	591	26.8	6.9	59.3	48	1389
50	LOC418892 similar to complement C4-1	IPI00681096	766.7	173.8	8.1	20.4	44	1076
51	GSN Gelsolin	IPI00582056	691	86.1	5.9	30.2	42	691
52	HBAD Hemoglobin subunit alpha-D	IPI00819976	567.9	15.7	7.8	71.6	42	3240
53	HSPA8 Heat shock cognate 71 kDa protein	IPI00603309	805.6	71	5.3	45.5	41	724
54	GPI 63 kDa protein	IPI00820881	644.4	63.2	8.6	36.7	41	759
55	SEZ6L similar to SEZ6L	IPI00598876	738	105.4	4.8	25.9	40	1139
56	IGFBP7 similar to prostacyclin-stimulating factor; PGI2-stimulating factor; PSF	IPI00571280	596.9	34.1	10.8	32.8	40	1501
57	LDHB L-lactate dehydrogenase B chain	IPI00601033	568.3	36.7	7.8	46.5	40	1293
58	MYOC similar to myocilin	IPI00589645	465.2	35.2	6	37.7	40	1119
59	PPIA Peptidyl-prolyl cis-trans isomerase	IPI00953851	281.5	18.1	9.5	40	40	1163
60	QSOX1 Sulfhydryl oxidase 1	IPI00571581	636.9	83.9	7.3	24	39	1178
61	PGAM1 Phosphoglycerate mutase 1	IPI00585486	493	29.1	7.8	50	39	1016
62	PGK1 Phosphoglycerate kinase	IPI00574153	636.6	45.1	9.2	45.1	36	806
63	COL2A1 Collagen alpha-1(II) chain (Fragment)	IPI00822253	526.5	39.4	6	35.8	36	784
64	SOD3 similar to extracellular-superoxide dismutase	IPI00602021	453.1	26.6	7.9	39.9	33	1105
65	FSTL4 D/Bsp120I#1 subtype A	IPI00578366	468	95.9	6.1	24.9	32	445
66	IMPG1 Interphotoreceptor matrix proteoglycan 1	IPI00572717	213.4	103.6	4.6	9.3	32	330
67	- 189 kDa protein	IPI00576730	725	194.1	4.8	16.7	31	524
68	COL2A1 Alpha 1 type IIA collagen	IPI00589974	490.1	135.4	9.3	12.9	31	594
69	FABP7 Fatty acid-binding protein, brain	IPI00581404	380.1	15	5.5	56.8	31	806
70	COL9A1 Collagen alpha-1(IX) chain	IPI00819026	379.1	92	9.9	26.6	31	561
71	MDH1 Malate dehydrogenase, cytoplasmic	IPI00583336	479.1	36.7	7.7	36.2	30	898
72	NFRKB nuclear factor related to kappaB binding protein	IPI00821977	471	87.1	4.7	21.1	30	687
73	MDH2 similar to Malate dehydrogenase 2, NAD	IPI00577857	753.2	37.4	9.8	55.8	29	578
74	EEF1A1 Elongation factor 1-alpha 1	IPI00589985	329.8	50.5	9.7	31.4	29	512
75	NRCAM Isoform 4 of Neuronal cell adhesion molecule	IPI00573864	455	132.3	5.7	21	28	479
76	- 68 kDa protein	IPI00582871	416.7	69.5	9.1	22.6	28	335
77	FN1 Fibronectin (Fragment)	IPI00813146	757.7	138.1	4.9	21.7	27	312
78	CLSTN1 Calsyntenin-1 protein (Fragment)	IPI00591690	551.9	107.7	4.6	19.9	27	376
79	APP Beta-amyloid protein 751 isoform	IPI00581720	512.2	85.7	4.5	22	27	538
80	YWHAZ 14-3-3 protein zeta	IPI00578632	437.8	27.9	4.6	31.4	27	616
81	NRXN3 similar to Neurexin-3-alpha precursor	IPI00971464	448.9	171.9	5.7	16.6	26	522
82	HNRNPH1 54 kDa protein	IPI00589313	302.3	53.9	5.4	26.6	26	526
83	VTN Uncharacterized protein	IPI00590719	427.1	52.8	5	27.9	25	707
84	YWHAQ 14-3-3 protein theta	IPI00577739	419	28	4.5	35.1	25	586
85	RAN GTP-binding nuclear protein Ran	IPI00582263	360.1	24.6	8.8	53.2	25	349
86	GNB1 Putative uncharacterized protein	IPI00822306	300.2	38.1	5.7	32.4	25	558
87	COL5A1 Alpha 1 (V) collagen	IPI00602965	391.4	184.8	4.9	15.9	24	736
88	YWHAE 14-3-3 protein epsilon	IPI00579092	388.9	29.3	4.5	28.2	24	665
89	VIM 53 kDa protein	IPI00821004	291.8	52.9	5	24.5	24	629
90	ACTA1 Actin, alpha skeletal muscle	IPI00582169	331.3	42.4	5.1	27.3	23	773
91	LOC427881 Histone H2A-III	IPI00580239	151.4	14	11.4	32.6	23	713
92	APOA4 Apolipoprotein AIV	IPI00579242	524.5	40.8	4.6	35.5	22	415
93	GC Vitamin-D binding protein	IPI00573327	519.4	55.4	6.5	34.7	22	440
94	COL11A1 similar to alpha-1 (type XI) collagen isoform 1	IPI00811594	204.5	182.6	5.4	15.9	22	293
95	SERPINF1 Uncharacterized protein	IPI00587267	501.8	47.1	9.6	37.5	21	322
96	VDAC2 Voltage-dependent anion channel	IPI00576060	462.4	30.3	9.2	45.6	21	378
97	GOT2 Aspartate aminotransferase, mitochondrial	IPI00598136	431.4	47.5	9.9	26.2	21	411
98	YWHAB 14-3-3 protein beta/alpha	IPI00591852	399.4	28	4.6	32	21	472
99	SEZ6L 99 kDa protein	IPI00821322	375.3	100.5	4.5	17.8	21	342
100	YWHAG 26 kDa protein	IPI00818270	329.3	26.1	4.7	23.2	21	684
101	CTSD Cathepsin D	IPI00600003	326.2	43.7	5.9	28.6	21	654
102	PSAP Proactivator polypeptide	IPI00584371	301.5	59.4	4.9	23.6	21	317
103	HSPG2 Basement membrane-specific heparan sulfate proteoglycan core protein	IPI00597846	205.4	442.9	5.8	7.1	21	532
104	GNB3 Uncharacterized protein	IPI00578429	503.7	38.2	5.7	25.3	20	454
105	PRDX1 Peroxiredoxin-1	IPI00580059	288.2	22.5	9.1	49.2	20	625
106	VDAC1 Uncharacterized protein	IPI00590301	248.5	30.7	7.6	35.7	20	322
107	SPARC SPARC	IPI00575874	203.8	34.9	4.6	17.1	20	328
108	H2B-VII Histone H2B 7	IPI00591038	171.4	14	10.8	26.2	20	883
109	NRXN1 similar to neurexin I-alpha protein	IPI00571531	162.4	163.6	5.6	11.5	20	348
110	GLUL Glutamine synthetase	IPI00587415	154.3	42.7	6.4	19.3	20	318
111	GDI2 Rab-GDP dissociation inhibitor	IPI00589584	452	51.1	5.1	25.7	19	324
112	LOC416235 Ovoinhibitor	IPI00587313	445.9	54.4	6.2	23.5	19	838
113	PRDX6 Peroxiredoxin-6	IPI00577013	406.2	25.1	5.6	49.1	19	317
114	EEF1A2 eukaryotic translation elongation factor 1 alpha 2	IPI00581988	312.7	50.8	9.7	26.1	19	300
115	NME1 similar to nucleoside diphosphate kinase	IPI00574861	277.5	17.4	5.5	49	19	842
116	PFKP 87 kDa protein	IPI00679790	391.2	87.6	7.8	17.5	18	293
117	MINPP1 Histidine phosphatase of the endoplasmic reticulum	IPI00603464	334	51	9.1	31.4	18	242
118	ATP5B ATP synthase subunit beta, mitochondrial	IPI00584049	315.1	56.6	5.5	26.6	18	358
119	YWHAH Putative uncharacterized protein	IPI00574963	290.7	28.5	4.7	24.7	18	433
120	ATP6AP2 Putative uncharacterized protein	IPI00819648	286	37.5	5.2	23.1	18	508
121	HNRNPA2B1 Putative uncharacterized protein	IPI00651336	281.7	37	9.1	29.8	18	520
122	RS1 X-linked juvenile retinoschisis-like protein	IPI00582007	229.2	26.1	9.5	36	18	394
123	RLBP1 Uncharacterized protein	IPI00600087	409.4	36.7	5.1	26.6	17	347
124	FAM3C Uncharacterized protein	IPI00595834	385.3	25.1	9.4	30	17	395
125	TKT similar to transketolase	IPI00586155	329.7	69.2	7.9	24.4	17	295
126	ANKK1 116 kDa protein	IPI00597016	323.4	116.3	4.7	10.6	17	267
127	DSTN Destrin	IPI00602594	295.5	18.9	8.9	32.1	17	486
128	NME2 Nucleoside diphosphate kinase	IPI00601877	243	17.4	9	55.6	17	470
129	HSPD1 60 kDa heat shock protein, mitochondrial	IPI00577421	226.9	61.1	5.6	16.8	17	215
130	CLSTN2 similar to calsyntenin-2	IPI00589782	216.5	111.1	4.8	13	17	196
131	COL5A2 similar to type V preprocollagen alpha 2 chain	IPI00594467	134.3	149.4	5.7	19.9	17	223
132	DPYSL2 Collapsin response mediator protein-2A	IPI00577712	405.2	73.9	6	18.2	16	363
133	GNAO1 similar to guanine nucleotide binding protein alpha oB isoform 4	IPI00814062	379.6	40.4	5.7	36.8	16	296
134	RARRES2 similar to tazarotene-induced gene 2	IPI00580810	313.4	18.6	10	47.5	16	620
135	NID1 similar to Nidogen-1 precursor	IPI00572382	300	147	5.1	15.5	16	172
136	CNTN1 Uncharacterized protein	IPI00575877	293.3	123	6.4	13.2	16	255
137	MINPP1 53 kDa protein	IPI00818813	246.4	53.2	9.7	25.1	16	205
138	- Histone H2A.V	IPI00590686	125.3	13.5	11	33.6	16	438
139	- Uncharacterized protein	IPI00603045	416.3	21.1	7.7	52.4	15	390
140	GPX3 glutathione peroxidase 3	IPI00589360	345.2	24.9	9.5	40.6	15	467
141	ARR3 Cone arrestin	IPI00812906	297.9	44.5	5.5	31.1	15	325
142	ATP5A1 60 kDa protein	IPI00823124	294.4	60.1	9.6	18.6	15	227
143	ACHE Acetylcholinesterase	IPI00575147	248.7	83.4	5.9	16.7	15	183
144	GOT1 Aspartate aminotransferase, cytoplasmic	IPI00589564	242.5	46.1	9	23.3	15	233
145	CKM Creatine kinase M-type	IPI00592568	242	43.5	6.5	23.9	15	281
146	EEF2 Elongation factor 2	IPI00585747	221.1	96.3	6.4	16.6	15	309
147	COL5A1 177 kDa protein	IPI00822317	217.4	177.7	5	13.1	15	286
148	COL1A2 124 kDa protein	IPI00821202	212.8	124.4	9.8	16.6	15	163
149	QPCT similar to glutaminyl cyclase	IPI00576682	208.8	45.1	5.7	27.6	15	224
150	DNM1 similar to dynamin 1 isoform 2	IPI00597296	164.8	97.1	8.5	14.8	15	152
151	PROS1 Uncharacterized protein	IPI00584625	164.3	76	5.3	16.7	15	228
152	PIT 54 PIT 54	IPI00684336	406.4	52.7	4.5	31.1	14	329
153	HNRNPH3 Putative uncharacterized protein	IPI00573787	384.3	36.7	6.7	37.1	14	239
154	HSP90AA1 Heat shock protein HSP 90-alpha	IPI00596586	368.7	84.4	4.9	15.7	14	266
155	CKMT1A Creatine kinase U-type, mitochondrial	IPI00586552	327	47.5	9.6	15.1	14	312
156	COL11A1 similar to alpha-1 (type XI) collagen isoform 3	IPI00572094	219.9	181.7	4.8	12.2	14	317
157	- 154 kDa protein	IPI00589043	219.5	154.7	5.8	9.1	14	151
158	CALB2 Calretinin	IPI00598353	213.5	31.2	5	31.6	14	215
159	FBN1 similar to fibrillin	IPI00591865	200.4	339.3	4.7	4.8	14	375
160	LOC427884;H4-VII;LOC417946;LOC770142;LOC770005;LOC770079 Histone H4	IPI00572919	182.9	11.4	11.8	24.3	14	449
161	COL9A1 93 kDa protein	IPI00820643	127.7	93.8	10	16.5	14	119
162	NPC2 Putative uncharacterized protein	IPI00595705	120.5	16.6	6.1	49.3	14	333
163	STXBP1 Syntaxin-binding protein 1	IPI00597167	394.4	67.8	6.5	24.4	13	172
164	GGH similar to Ggh protein	IPI00580829	264.9	48.9	9.7	17.8	13	189
165	APOH 39 kDa protein	IPI00599712	258.1	40.3	9.8	21.7	13	281
166	SFPQ similar to PTB-associated splicing factor	IPI00574618	213.8	69.6	10	23.6	13	278
167	- 16 kDa protein	IPI00575899	199.8	16.1	12	27.3	13	249
168	TNC Cytotactin 200kD	IPI00587380	191	204.5	4.8	10.6	13	121
169	SOD1 Superoxide dismutase	IPI00821648	188.7	15.7	6	40.8	13	303
170	FBN2 similar to fibrillin 2	IPI00600593	179.8	330.4	4.5	5.6	13	244
171	CRHBP similar to Corticotropin-releasing factor-binding protein precursor	IPI00584676	171.3	40	5.8	27	13	156
172	TNC Alternatively spliced tenascin 190, 200 and 230 kd variants	IPI00883234	164.1	193.8	4.8	10	13	192
173	LOC395532 Collagen alpha-1(I) chain	IPI00572548	163.1	138.7	5.3	9.6	13	265
174	ATP6V1B2 similar to vacuolar H-ATPase B subunit osteoclast isozyme	IPI00584789	158.7	55.9	5.4	18.5	13	156
175	SCP2 similar to sterol carrier protein-2	IPI00584011	147.6	117.7	9.2	15.1	13	228
176	SERPINI1 Neuroserpin	IPI00587346	139.4	46.6	4.9	24.9	13	126
177	FBLN1 Isoform D of Fibulin-1	IPI00570704	294.8	82.2	4.8	16.6	12	183
178	RPSA 40S ribosomal protein SA	IPI00590239	281.7	33.1	4.6	32.4	12	190
179	LOC395492 Fructose-bisphosphate aldolase C (Fragment)	IPI00683436	271.3	14.5	6.1	49.6	12	271
180	ARF1 Putative uncharacterized protein	IPI00592851	253.7	20.8	7.7	56.4	12	235
181	COL18A1 144 kDa protein	IPI00822542	225.6	145.2	5.3	12	12	227
182	GSTM2 Glutathione S-transferase 2	IPI00580166	210.5	26	7.6	35.9	12	321
183	LOC396380 Glutathione S-transferase 3	IPI00588923	207.8	26.4	9.5	25.3	12	208
184	CHL1 similar to cell adhesion molecule with homology to L1CAM	IPI00595175	200.7	136.7	6.1	5.2	12	234
185	GBE Eye-globin	IPI00597115	196.4	17.4	5.4	39.7	12	336
186	RPS16 similar to Rps16 protein	IPI00596234	185.4	16.5	10.8	35.6	12	244
187	CNTN2 Contactin-2	IPI00580259	158.3	114.1	6.5	15.7	12	115
188	H2A-IX Histone H2A.J	IPI00651485	157.3	14	11.4	37.2	12	371
189	- 11 kDa protein	IPI00683916	104.1	11.2	9.7	46.7	12	344
190	RDH12 similar to double substrate-specificity short chain dehydrogenase/reductase 2	IPI00594725	229.1	36.5	9.8	23	11	182
191	AK1 Adenylate kinase isoenzyme 1	IPI00571711	194.8	21.8	9.3	22.7	11	207
192	PARK7 Protein DJ-1	IPI00600709	193.2	20.2	6.4	42.3	11	181
193	LY86 Lymphocyte antigen 86	IPI00590040	191.4	18.5	5.9	36.3	11	129
194	PPIB 24 kDa protein	IPI00818415	131.9	24.4	10.3	24.7	11	116
195	CBR1 20-hydroxysteroid dehydrogenase	IPI00577014	219.6	30.5	9.4	37.3	10	246
196	PFN2 Profilin	IPI00600305	218.6	15.4	7.5	60	10	176
197	CHAD similar to cartilage leucine-rich protein	IPI00814319	206.4	41.2	10.4	31.3	10	138
198	VCP Valosin containing protein	IPI00585183	202.5	90.4	4.9	13.1	10	143
199	HSPA5 78 kDa glucose-regulated protein	IPI00590375	200.4	72.1	5	13.5	10	199
200	- Macrophage migration inhibitory factor	IPI00586294	192.2	12.7	7.8	35.7	10	431
201	GSTA Glutathione S-transferase	IPI00587274	185.4	25.5	9.3	20.7	10	201
202	PKM2 Pyruvate kinase muscle isozyme	IPI00574064	176.8	58.4	8	21.9	10	147
203	ARF4 hypothetical protein	IPI00883237	171.9	20.6	5.1	48.3	10	181
204	PSMB3 Proteasome subunit beta type	IPI00574247	169.3	23.4	5.1	38.5	10	108
205	HSPA4L Putative uncharacterized protein	IPI00573597	154.3	95.7	5.1	10.9	10	131
206	GNB2L1 Guanine nucleotide-binding protein subunit beta-2-like 1	IPI00596315	145.4	35.5	8.9	33.8	10	114
207	LOC424201 similar to Chain A, Tubulin-Colchicine-Vinblastine: Stathmin-Like Domain Complex	IPI00820818	138.7	49.9	5	14.8	10	135
208	NTM Isoform 2 of Protein CEPU-1	IPI00599848	135.8	37.9	6.7	24	10	335
209	DOCK9 Uncharacterized protein	IPI00584044	102	243.2	7.3	6.8	10	145
210	FGA Isoform 1 of Fibrinogen alpha chain	IPI00589899	89.4	83.2	5.6	9.3	10	312
211	LOC396520 Visinin	IPI00594154	286.4	22.6	4.9	33.3	9	234
212	CDH2 Cadherin-2	IPI00587782	260.6	100.9	4.4	8.9	9	193
213	ANKK1 Isoform B of Neural cell adhesion molecule 1	IPI00591580	236.1	113.7	4.8	6.5	9	153
214	- Type II collagen (Fragment)	IPI00574719	226.3	21.4	4.6	30.1	9	171
215	HNRPK Heterogeneous nuclear ribonucleoprotein K	IPI00593692	198.9	47.6	6.1	25.3	9	179
216	GLO1 similar to Glyoxylase 1	IPI00589637	195.8	20.7	6.1	24.4	9	157
217	NPTX2 similar to Neuronal pentraxin II	IPI00584176	177.1	53.8	5	10.2	9	120
218	VDAC2 30 kDa protein	IPI00821255	172	30.4	9.3	22.5	9	136
219	PPP1CC Serine/threonine-protein phosphatase	IPI00576336	157.5	37.7	6.1	11.5	9	97
220	- 65 kDa protein	IPI00594594	156	65.2	5.7	14.1	9	91
221	CTSB Cathepsin B	IPI00573387	147.1	38.5	5.7	17.9	9	252
222	B2M Beta-2-microglobulin	IPI00593199	108	13.1	5.8	31.9	9	183
223	AHSG Uncharacterized protein	IPI00589759	247.7	37.9	5.8	23.8	8	107
224	CLEC3B Tetranectin	IPI00583488	212.3	22.6	7.7	22.9	8	109
225	RPL12 Uncharacterized protein	IPI00574602	190.4	18.3	10.3	30.8	8	144
226	H3F3C Histone H3.3	IPI00574480	179.5	15.4	11.9	28.7	8	127
227	- APEX nuclease	IPI00911472	178.7	33.7	9.4	19	8	142
228	CRMP1 Collapsin response mediator protein-1A	IPI00579627	178.7	74.8	6.1	10.2	8	91
229	TIMP2 Metalloproteinase inhibitor 2	IPI00595270	167.1	25	8.8	16.8	8	102
230	DPYSL3 72 kDa protein	IPI00819676	155.1	72.4	6.6	16.2	8	317
231	RAB10 Ras-related protein Rab-10	IPI00593138	150.7	22.8	9.4	22.5	8	134
232	SNAP91 Putative uncharacterized protein	IPI00595127	146.7	75.5	5.8	13.3	8	80
233	A2M Uncharacterized protein	IPI00821912	144.2	166.4	6	4.9	8	118
234	COX2 Cytochrome c oxidase subunit 2	IPI00577098	143.9	25.7	4.4	25.1	8	121
235	ADSSL1 similar to adenylosuccinate synthetase:ISOTYPE=muscle	IPI00682655	138.8	54.5	7.8	9.7	8	115
236	LOC771758 similar to UNQ5810 protein isoform 1	IPI00812641	138.6	21.7	4.6	26.2	8	195
237	PLG similar to plasminogen	IPI00574250	132.7	93.4	9	7.7	8	118
238	LAMC1 Laminin gamma 1 (Fragment)	IPI00822825	121.9	116	4.9	7.7	8	95
239	THY1 Thy-1 membrane glycoprotein	IPI00584552	103.7	18.5	9.6	34.4	8	201
240	NDRG4 hypothetical protein	IPI00597951	93.5	56.6	9.3	14.4	8	160
241	COL9A2 Collagen alpha-2(IX) chain	IPI00571405	92.4	64.2	10	9.2	8	161
242	SLC7A4 similar to MGC83777 protein	IPI00590417	85.4	47.2	5.5	11.2	8	160
243	SNRPB Small nuclear ribonucleoprotein-associated protein B'	IPI00603436	82.7	24.7	12.1	17.9	8	98
244	LOC426388 hypothetical protein, partial	IPI00571928	222.4	60.4	5	10.8	7	209
245	BSG Isoform 2 of Basigin	IPI00583689	173.4	29.5	6	13.2	7	82
246	UBB;UBC 9 kDa protein	IPI00581002	173.2	8.6	7.6	52.6	7	257
247	FAM116A Putative uncharacterized protein	IPI00592098	167.7	20.6	5.4	32.2	7	190
248	HBAD Uncharacterized protein	IPI00582454	166.6	15.9	6.7	34.3	7	111
249	RAB1A hypothetical protein	IPI00684373	166.2	22.9	5.9	26.3	7	137
250	ATP5O similar to LOC446923 protein isoform 1	IPI00813389	151	22.8	10.4	24.3	7	80
251	HPX hypothetical protein, partial	IPI00573473	150.8	16.2	5.6	48.6	7	114
252	SNCG Uncharacterized protein	IPI00822765	134.9	13.5	9.5	26.9	7	105
253	RPLP0 60S acidic ribosomal protein P0	IPI00588222	129.6	34.4	5.6	20.3	7	85
254	ENPP6 hypothetical protein	IPI00576877	129	51	5.6	10.7	7	92
255	P20K Uncharacterized protein	IPI00818310	127.4	20.7	5.4	25.5	7	117
256	DAG1 Dystroglycan	IPI00682839	121.3	97.9	9.2	11.5	7	56
257	UCHL1 Ubiquitin carboxyl-terminal hydrolase isozyme L1	IPI00595105	102.3	25.4	5.7	21.4	7	79
258	FGA Isoform 2 of Fibrinogen alpha chain	IPI00571323	74.9	56.8	6.9	12.4	7	119
259	NUTF2 Putative uncharacterized protein	IPI00592530	66.8	14.6	6.2	26.8	7	129
260	ITM2A Putative uncharacterized protein	IPI00591151	191	28.7	4.9	33.5	6	63
261	MGLL similar to monoglyceride lipase	IPI00575197	179.8	33.5	6.3	26.1	6	86
262	AMY1A Hepatic alpha-amylase	IPI00602351	174.6	58.5	5.4	13.3	6	102
263	KRAS Uncharacterized protein	IPI00579307	165.6	21.7	9.1	20.2	6	171
264	PSMA6 similar to prosomal P27K protein	IPI00598551	162.9	27.9	6.1	21.1	6	90
265	NTS similar to Neurotensin/neuromedin N precursor	IPI00571840	159.8	19.3	7.7	24.4	6	101
266	ATP5C1 similar to ATP synthase, H+ transporting, mitochondrial F1 complex, gamma polypeptide 1 isoform 2	IPI00585105	159.6	32.8	9.7	20.7	6	95
267	ME1 Malic enzyme	IPI00577117	144.3	64.4	6.7	13	6	78
268	ANXA2 Annexin A2	IPI00577039	136.5	38.9	7.6	8.8	6	82
269	LOC424014 Uncharacterized protein	IPI00587689	135.3	30.6	6	14	6	231
270	SLC1A3 Uncharacterized protein	IPI00588691	128.2	59.4	9	11.6	6	87
271	AHCY similar to S-adenosylhomocysteine hydrolase	IPI00600960	99.1	48.2	6.5	12	6	62
272	UQCRFSL1 Cytochrome b-c1 complex subunit Rieske, mitochondrial	IPI00571043	96.9	29.7	9.5	19.1	6	91
273	GSTA3 Glutathione S-transferase	IPI00596765	92.2	25.5	9.5	17	6	221
274	PGD 6-phosphogluconate dehydrogenase, decarboxylating	IPI00570964	86	53.8	6.6	7.9	6	61
275	RAB6A Ras-related protein Rab-6A	IPI00571478	74.8	23.6	5.3	30.8	6	172
276	TCP1 T-complex protein 1 subunit alpha	IPI00584300	72.8	61.6	5.3	13.5	6	75
277	LOC430477 similar to alpha 1 type XVI collagen, partial	IPI00583638	71.4	21.3	5.5	20.2	6	91
278	IGLL1 Ig lambda chain C region	IPI00577021	68.8	11.5	6.1	36.9	6	101
279	CDC42 Cell division control protein 42 homolog	IPI00598959	65.7	21.6	6.2	14.7	6	74
280	HSP90AB1 Heat shock cognate protein HSP 90-beta	IPI00591552	139.8	83.7	4.8	6.9	5	109
281	CAPZA2 F-actin-capping protein subunit alpha-2	IPI00582081	137.8	32.9	5.5	12.6	5	68
282	ATP6V1C1 similar to Vacuolar ATP synthase subunit C	IPI00579791	129	44.3	7.6	10.7	5	77
283	RPS14 Putative uncharacterized protein	IPI00651209	119.3	16.4	10.9	17.9	5	94
284	PXDNL Uncharacterized protein	IPI00576786	118.6	160.4	7.6	3.5	5	188
285	SH3BGRL Putative uncharacterized protein	IPI00597019	117.8	12.8	4.9	27.2	5	85
286	TRAP1 Putative uncharacterized protein	IPI00584168	114.5	80.1	6.7	4.4	5	134
287	RAB14 Ras-related protein Rab-14	IPI00582881	108	24.1	5.8	19.1	5	86
288	VAT1L similar to KIAA1576 protein	IPI00572154	106.3	58.9	9.3	8.3	5	61
289	- Calreticulin (Fragment)	IPI00580985	105.4	47.1	4.3	11.4	5	59
290	PDXK similar to pyridoxal kinase	IPI00577220	103.7	43.5	9.3	8.5	5	67
291	EPDR1 hypothetical protein	IPI00583961	102.5	23.6	9.1	9.7	5	168
292	PPP2CA Serine/threonine-protein phosphatase	IPI00583776	101.3	36.1	5.2	14.6	5	67
293	CTSZ Uncharacterized protein	IPI00596430	99.3	34.7	8.6	12.1	5	79
294	RAP1A similar to turkey RAP1Ab	IPI00590781	94.4	21.3	7.2	11.4	5	93
295	ATP6V1A Isoform 1 of V-type proton ATPase catalytic subunit A	IPI00583901	86.2	68.8	5.4	10.4	5	72
296	AP2B1 Uncharacterized protein	IPI00591263	85.6	106.6	5.1	8.1	5	47
297	LDHA L-lactate dehydrogenase	IPI00818097	79.5	36.7	9.3	14.5	5	104
298	VSNL1 Visinin-like protein 1	IPI00573372	67.4	22.3	4.9	11.5	5	53
299	VAMP3 vesicle-associated membrane protein 3	IPI00735151	67	11.7	9.9	28.8	5	97
300	ERP29 22 kDa protein	IPI00820506	65.3	21.6	7.6	17.5	5	105
301	ASAH1 Putative uncharacterized protein	IPI00599064	62.3	45	9.2	11.1	5	59
302	SNCG Persyn	IPI00575341	60.9	13	4.6	9.4	5	566
303	SYNPR Synaptophysin IIa	IPI00589560	164.2	29.7	5.5	10.4	4	113
304	NHP2L1 similar to LOC495253 protein	IPI00571358	126.3	14.3	9.5	18.8	4	42
305	RPL30 60S ribosomal protein L30	IPI00577989	122.2	13	10.2	31.3	4	73
306	SNCB Beta-synuclein	IPI00601293	115.8	14.1	4.2	23.3	4	132
307	MAGOH Protein mago nashi homolog	IPI00602233	114.5	17.2	6	21.2	4	52
308	STX1A similar to Syntaxin-1A	IPI00811819	107.8	36.1	4.9	12	4	60
309	EIF4A2 Eukaryotic initiation factor 4A-II	IPI00588868	100.3	46.6	5.2	6.4	4	39
310	COL5A1 Uncharacterized protein	IPI00820408	97.7	48	4.1	12.3	4	121
311	CIRBP Aggrecan promoter binding protein	IPI00818342	94.1	18.7	9.8	23.8	4	101
312	SNRPD1 similar to small nuclear riboprotein Sm-D	IPI00601699	94	13.8	12.1	35.8	4	28
313	PAFAH1B2 Platelet-activating factor acetylhydrolase IB subunit beta	IPI00595348	93.2	25.7	5.8	14	4	35
314	PPA1 hypothetical protein	IPI00583993	89.8	33.1	5.4	10.7	4	60
315	CFL2 Cofilin-2	IPI00579518	88.5	18.8	8.8	12	4	54
316	PRNP Major prion protein homolog	IPI00597864	88.2	30.2	9.6	13.9	4	83
317	CLEC3A Uncharacterized protein	IPI00680965	85.5	22.3	10	15.5	4	50
318	ATP5F1 similar to ATP synthase subunit B	IPI00570686	79.7	31.9	9.9	12.3	4	62
319	RPL23 Uncharacterized protein	IPI00598304	76.8	14.9	11.3	11.4	4	53
320	- 12K serum protein, beta-2-m cross-reactive (Fragment)	IPI00580787	73.2	4.1	4.8	45.7	4	190
321	LOC772169 similar to Ig alpha chain - chicken	IPI00586817	65.4	20.1	9.5	17.8	4	128
322	DYNLL2 hypothetical protein	IPI00583641	59.3	10.5	7.7	12.4	4	51
323	RPS15 40S ribosomal protein S15	IPI00593718	55.3	17	10.8	27.6	4	71
324	- Eukaryotic translation initiation factor 5A-1	IPI00577746	44.9	16.2	5.2	16	4	75
325	RAB11B Putative uncharacterized protein	IPI00573563	104.7	24.6	5.6	11	3	21
326	NDUFA7 similar to mitochondrial complex I subunit NDUFA7	IPI00593572	103.7	12.6	10.9	17.4	3	41
327	ACBD7 similar to ACBP/DBI	IPI00600934	97.6	9.9	9.3	27.3	3	34
328	PSMB2 similar to MGC84496 protein	IPI00588689	96.2	22.8	6.1	24.9	3	40
329	PSMB1 Proteasome subunit beta type	IPI00583929	86.6	26.3	6.5	16	3	27
330	AKR1B1 Uncharacterized protein	IPI00591295	85.4	36	7.8	9.2	3	37
331	UBE2L3 Ubiquitin carrier protein	IPI00597983	83	18	9.5	18.2	3	37
332	SNX12 Putative uncharacterized protein	IPI00575249	76.9	19	9	12.3	3	44
333	PSMA2 proteasome alpha 2 subunit	IPI00593872	61	26	7.7	17.1	3	25
334	CYCS Cytochrome c	IPI00599234	60.9	11.8	10.1	18.1	3	56
335	PHB Prohibitin	IPI00574627	56.9	29.9	5.5	6.3	3	30
336	LOC395492 Fructose-bisphosphate aldolase C (Fragment)	IPI00683436	93.9	14.5	6.1	7.3	2	13
337	TPT1 4 kDa protein	IPI00601749	72.6	4.5	3.9	35.9	2	16
338	VIT Akhirin	IPI00588238	65.8	82	9.9	2.4	2	28
339	ACP1 Low molecular weight phosphotyrosine protein phosphatase	IPI00578195	60.6	18.6	7.7	8.9	2	14
340	LOC777558 similar to HNRPC protein, partial	IPI00812421	59.8	7.7	10.1	16.7	2	10
341	LOC431660 Uncharacterized protein	IPI00573379	48.2	16.4	10.5	5.5	2	20
